# Supplementary material for: Mechanisms underlying modulation of human GlyRα3 by Zn2+ and pH
Source: Sci Adv. 2024 Dec 18;10(51):eadr5920. doi: 10.1126/sciadv.adr5920 (PMC11654702; doi:10.1126/sciadv.adr5920)
Supplement: Supplementary file 2 — Movie S1 [file sciadv.adr5920_movie_s1.zip]

Archive with 1 entries (1 files):
- adr5920_movie_s1.mp4
